# Supplementary material for: Detrimental Impact of Atrial Fibrillation among Patients Hospitalized for Acute Exacerbation of COPD: Results of a Population-Based Study in Spain from 2016 to 2021
Source: J Clin Med. 2024 May 9;13(10):2803. doi: 10.3390/jcm13102803 (PMC11121781; doi:10.3390/jcm13102803)
Supplement: Supplementary file 1 [file jcm-13-02803-s001.zip]

Archive with 1 entries (1 files):
- jcm-3008551-supplementary.pdf
